# Supplementary material for: Part I: NiMoO4 Nanostructures Synthesized by the Solution Combustion Method: A Parametric Study on the Influence of Synthesis Parameters on the Materials’ Physicochemical, Structural, and Morphological Properties
Source: Molecules. 2022 Jan 25;27(3):776. doi: 10.3390/molecules27030776 (PMC8839866; doi:10.3390/molecules27030776)
Supplement: Supplementary file 1 [file molecules-27-00776-s001.zip]

Archive with 1 entries (1 files):
- molecules-1525695-supplementary.pdf
